# Supplementary material for: Integrating Transcriptomics and 3D Spheroid Models Reveals Microenvironment-Dependent Purinergic Modulation in Hepatocellular Carcinoma
Source: Metabolites. 2026 Feb 25;16(3):152. doi: 10.3390/metabo16030152 (PMC13027536; doi:10.3390/metabo16030152)
Supplement: Supplementary file 1 [file metabolites-16-00152-s001.zip]

Archive with 3 entries (3 files):
- Supplementary material/Supplementary table S1.xlsx
- Supplementary material/Supplementary Table S2.xlsx
- Supplementary material/Supplementary Table S3.xlsx
