# Supplementary material for: Integrating Transcriptomics and 3D Spheroid Models Reveals Microenvironment-Dependent Purinergic Modulation in Hepatocellular Carcinoma
Source: Metabolites. 2026 Feb 25;16(3):152. doi: 10.3390/metabo16030152 (PMC13027536; doi:10.3390/metabo16030152)
Supplement: Supplementary file 1 [file metabolites-16-00152-s001.zip › Supplementary material/Supplementary table S1.xlsx]

## Sheet: Planilha1
Gene ID	mRNA Accession	Sequence of primer
RACK1	NM_006098	Forward 5’- GAGTGTGGCCTTCTCCTCTG-3'
		Reverse 5' - GCTTGCAGTTAGCCAGGTTC-3'
ENTPD1	NM_001776.6	Forward 5’- GGATGCGGGTTCTTCTCACA-3'
		Reverse 5' - CCCAGGTAAACGGGTGTCTC-3'
NT5E	NM_002526.4	Forward 5’- TCATGCCGCTTTAGAGAATG-3'
		Reverse 5' - CAGGTAATTGTGCCATTGTTG-3'
ADA	NM_000022	Forward 5’- CATCTTATACTATGGCAGGAG-3'
		Reverse 5' - CTCTACAAACTCATAGGCG-3'
ADORA1	NM_001365065.1	Forward 5’- ACTCAGCCCTCGAGCAAAAG-3'
		Reverse 5' - ACCATCTTGTACCTGGGGGA-3'
ADORA2A	NM_001278497.2	Forward 5’- CATCGTCCTCTCCCACACCAA-3'
		Reverse 5' - GTGGCTGCGAATGATCTTGC-3'
ADORA2B	NM_000676.4	Forward 5’- TTCTCGCCGTGGCAGTC-3'
		Reverse 5' - AGGACAGCAATGACCCCT-3'
