# Supplementary material for: Integrating Transcriptomics and 3D Spheroid Models Reveals Microenvironment-Dependent Purinergic Modulation in Hepatocellular Carcinoma
Source: Metabolites. 2026 Feb 25;16(3):152. doi: 10.3390/metabo16030152 (PMC13027536; doi:10.3390/metabo16030152)
Supplement: Supplementary file 1 [file metabolites-16-00152-s001.zip › Supplementary material/Supplementary Table S2.xlsx]

## Sheet: Sheet1
Gene Symbol	Hazard Ratio (HR)	95% CI	P-value	FDR (Adj. P)
P2RY6	1.01*	1.00 - 1.02	< 0.001	< 0.001
ADA	1.00*	1.00 - 1.01	< 0.001	< 0.001
NT5E	1.00*	1.00 - 1.01	< 0.001	0.004
P2RX4	1.00*	1.00 - 1.01	0.002	0.01
P2RY4	1.00*	1.00 - 1.01	0.002	0.01
ADORA1	1.00*	1.00 - 1.01	0.004	0.015
