# Supplementary material for: Integrating Transcriptomics and 3D Spheroid Models Reveals Microenvironment-Dependent Purinergic Modulation in Hepatocellular Carcinoma
Source: Metabolites. 2026 Feb 25;16(3):152. doi: 10.3390/metabo16030152 (PMC13027536; doi:10.3390/metabo16030152)
Supplement: Supplementary file 1 [file metabolites-16-00152-s001.zip › Supplementary material/Supplementary Table S3.xlsx]

## Sheet: Table
Metric	Value	95% CI / Notes
AUC	982	0.960 - 1.000
Accuracy	933	0.866 - 0.972
Sensitivity	1000	(92/92 Tumors)
Specificity	417	(5/12 Normals)
Balanced Accuracy	708	-
Kappa	558	Moderate agreement
